# Supplementary material for: High TCR Degeneracy Enhances Antiviral Efficacy of HTLV-1-Specific CTLs by Targeting Variant Viruses in HAM Patients
Source: Int J Mol Sci. 2025 Jul 10;26(14):6602. doi: 10.3390/ijms26146602 (PMC12295267; doi:10.3390/ijms26146602)
Supplement: Supplementary file 1 [file ijms-26-06602-s001.zip]

Archive with 1 entries (1 files):
- ijms-3715047-supplementary.pdf
